# Supplementary material for: Acute Copper Toxicity Displays a Nonmonotonic Relationship with Age Across the Medaka (Oryzias latipes) Life Span
Source: Environ Toxicol Chem. 2022 Oct 25;41(12):2999–3006. doi: 10.1002/etc.5481 (PMC9828168; doi:10.1002/etc.5481)
Supplement: Supplementary file 3 — Supplementary information. [file ETC-41-2999-s003.xlsx]

## Sheet: Embryo
ID	CuSO4 Dose	Rep	Hatched	Time to hatch (days)	Alive at 96 hr (fry)	Time to fry death (hr)
1	0 ppb	1	0
2	0 ppb	1	1	11	1
3	0 ppb	1	1	12	1
4	0 ppb	1	1	12	1
5	0 ppb	1	1	12	1
6	0 ppb	1	1	13	1
7	0 ppb	1	1	13	1
8	0 ppb	1	1	13	1
9	0 ppb	1	1	13	1
10	0 ppb	1	1	13	1
11	0 ppb	2	1	12	1
12	0 ppb	2	1	12	1
13	0 ppb	2	1	13	1
14	0 ppb	2	1	13	1
15	0 ppb	2	1	13	1
16	0 ppb	2	1	13	1
17	0 ppb	2	1	13	1
18	0 ppb	2	1	14	1
19	0 ppb	2	1	14	1
20	0 ppb	2	1	15	1
21	15 ppb	1	1	11	1
22	15 ppb	1	1	12	1
23	15 ppb	1	1	12	1
24	15 ppb	1	1	12	1
25	15 ppb	1	1	12	1
26	15 ppb	1	1	12	1
27	15 ppb	1	1	12	1
28	15 ppb	1	1	13	1
29	15 ppb	1	1	14	1
30	15 ppb	1	1	14	1
31	15 ppb	2	0
32	15 ppb	2	1	12	1
33	15 ppb	2	1	12	1
34	15 ppb	2	1	13	1
35	15 ppb	2	1	13	1
36	15 ppb	2	1	13	1
37	15 ppb	2	1	13	1
38	15 ppb	2	1	13	1
39	15 ppb	2	1	13	1
40	15 ppb	2	1	14	1
41	30 ppb	1	1	12	1
42	30 ppb	1	1	13	1
43	30 ppb	1	1	13	1
44	30 ppb	1	1	13	1
45	30 ppb	1	1	13	1
46	30 ppb	1	1	13	1
47	30 ppb	1	1	13	1
48	30 ppb	1	1	14	1
49	30 ppb	1	1	14	1
50	30 ppb	1	1	15	1
51	30 ppb	2	1	11	1
52	30 ppb	2	1	11	1
53	30 ppb	2	1	11	1
54	30 ppb	2	1	12	1
55	30 ppb	2	1	12	1
56	30 ppb	2	1	12	1
57	30 ppb	2	1	12	1
58	30 ppb	2	1	13	1
59	30 ppb	2	1	13	1
60	30 ppb	2	1	13	1
61	60 ppb	1	0
62	60 ppb	1	1	11	1
63	60 ppb	1	1	12	1
64	60 ppb	1	1	12	1
65	60 ppb	1	1	12	1
66	60 ppb	1	1	12	1
67	60 ppb	1	1	13	1
68	60 ppb	1	1	14	1
69	60 ppb	1	1	14	1
70	60 ppb	1	1	14	1
71	60 ppb	2	0
72	60 ppb	2	1	11	1
73	60 ppb	2	1	12	1
74	60 ppb	2	1	12	1
75	60 ppb	2	1	12	1
76	60 ppb	2	1	12	1
77	60 ppb	2	1	12	1
78	60 ppb	2	1	12	1
79	60 ppb	2	1	13	1
80	60 ppb	2	1	14	1
81	125 ppb	1	0
82	125 ppb	1	1	12	1
83	125 ppb	1	1	12	1
84	125 ppb	1	1	12	1
85	125 ppb	1	1	12	1
86	125 ppb	1	1	12	1
87	125 ppb	1	1	13	1
88	125 ppb	1	1	14	1
89	125 ppb	1	1	15	1
90	125 ppb	1	0
91	125 ppb	2	1	12	1
92	125 ppb	2	1	12	1
93	125 ppb	2	1	13	1
94	125 ppb	2	1	13	1
95	125 ppb	2	1	13	1
96	125 ppb	2	1	13	1
97	125 ppb	2	1	13	1
98	125 ppb	2	1	13	1
99	125 ppb	2	1	15	1
100	125 ppb	2	1	15	1
101	250 ppb	1	1	13	0	96
102	250 ppb	1	1	13	0	96
103	250 ppb	1	1	13	1
104	250 ppb	1	1	13	1
105	250 ppb	1	1	13	1
106	250 ppb	1	1	13	1
107	250 ppb	1	1	14	0	72
108	250 ppb	1	1	14	0	96
109	250 ppb	1	1	16	1
110	250 ppb	1	1	17	1
111	250 ppb	2	0
112	250 ppb	2	1	12	1
113	250 ppb	2	1	12	1
114	250 ppb	2	1	12	1
115	250 ppb	2	1	13	0	96
116	250 ppb	2	1	13	0	96
117	250 ppb	2	1	13	0	96
118	250 ppb	2	1	13	1
119	250 ppb	2	1	15	1
120	250 ppb	2	1	15	1
121	500 ppb	1	0
122	500 ppb	1	0
123	500 ppb	1	0
124	500 ppb	1	0
125	500 ppb	1	1	11	0	72
126	500 ppb	1	1	12	0	48
127	500 ppb	1	1	12	0	48
128	500 ppb	1	1	12	0	72
129	500 ppb	1	1	12	1
130	500 ppb	1	1	13	0	48
131	500 ppb	2	0
132	500 ppb	2	0
133	500 ppb	2	0
134	500 ppb	2	0
135	500 ppb	2	1	12	0	48
136	500 ppb	2	1	12	0	72
137	500 ppb	2	1	12	1
138	500 ppb	2	1	13	0	48
139	500 ppb	2	1	13	0	72
140	500 ppb	2	1	14	0	72
141	0 ppb	3	0
142	0 ppb	3	0
143	0 ppb	3	1	13	1
144	0 ppb	3	1	15	1
145	0 ppb	3	1	15	1
146	0 ppb	3	1	15	1
147	0 ppb	3	1	15	1
148	0 ppb	3	1	16	1
149	0 ppb	3	1	16	1
150	0 ppb	3	1	16	1
151	15 ppb	3	1	13	1
152	15 ppb	3	1	13	1
153	15 ppb	3	1	13	1
154	15 ppb	3	1	13	1
155	15 ppb	3	1	14	1
156	15 ppb	3	1	14	1
157	15 ppb	3	1	15	1
158	15 ppb	3	1	16	1
159	15 ppb	3	1	16	1
160	15 ppb	3	1	17	1
161	30 ppb	3	0
162	30 ppb	3	0
163	30 ppb	3	0
164	30 ppb	3	1	21	1
165	30 ppb	3	1	13	1
166	30 ppb	3	1	13	1
167	30 ppb	3	1	13	1
168	30 ppb	3	1	14	1
169	30 ppb	3	1	16	1
170	30 ppb	3	1	16	1
171	60 ppb	3	1	13	1
172	60 ppb	3	1	13	1
173	60 ppb	3	1	13	1
174	60 ppb	3	1	15	1
175	60 ppb	3	1	15	1
176	60 ppb	3	1	16	1
177	60 ppb	3	1	16	1
178	60 ppb	3	1	16	1
179	60 ppb	3	1	16	1
180	60 ppb	3	1	16	1
181	125 ppb	3	0
182	125 ppb	3	1	14	0	96
183	125 ppb	3	1	14	1
184	125 ppb	3	1	14	1
185	125 ppb	3	1	14	1
186	125 ppb	3	1	14	1
187	125 ppb	3	1	15	0	72
188	125 ppb	3	1	15	1
189	125 ppb	3	1	15	1
190	125 ppb	3	1	15	1
191	250 ppb	3	0
192	250 ppb	3	0
193	250 ppb	3	0
194	250 ppb	3	0
195	250 ppb	3	0
196	250 ppb	3	1	21	0	72
197	250 ppb	3	1	13	0	72
198	250 ppb	3	1	13	0	72
199	250 ppb	3	1	13	1
200	250 ppb	3	1	15	0	48
201	500 ppb	3	0
202	500 ppb	3	0
203	500 ppb	3	0
204	500 ppb	3	0
205	500 ppb	3	0
206	500 ppb	3	0
207	500 ppb	3	0
208	500 ppb	3	1	13	0	24
209	500 ppb	3	1	13	0	24
210	500 ppb	3	1	13	0	72

## Sheet: Fry
ID	CuSO4 Dose	Rep	Alive at 96 hr	Time to death (hr)
1	0	1	1
2	0	1	1
3	0	1	1
4	0	1	1
5	0	1	1
6	0	1	1
7	0	1	1
8	0	1	1
9	0	1	1
10	0	1	1
11	20	1	1
12	20	1	1
13	20	1	1
14	20	1	1
15	20	1	1
16	20	1	0	72
17	20	1	0	96
18	20	1	0	96
19	20	1	0	96
20	20	1	0	96
21	50	1	1
22	50	1	1
23	50	1	1
24	50	1	1
25	50	1	1
26	50	1	1
27	50	1	0	24
28	50	1	0	48
29	50	1	0	96
30	50	1	0	96
31	150	1	0	24
32	150	1	0	24
33	150	1	0	24
34	150	1	0	24
35	150	1	0	48
36	150	1	0	48
37	150	1	0	48
38	150	1	0	72
39	150	1	0	96
40	150	1	0	96
41	250	1	0	24
42	250	1	0	24
43	250	1	0	24
44	250	1	0	24
45	250	1	0	24
46	250	1	0	48
47	250	1	0	48
48	250	1	0	48
49	250	1	0	48
50	250	1	0	48
51	500	1	0	24
52	500	1	0	24
53	500	1	0	24
54	500	1	0	24
55	500	1	0	24
56	500	1	0	24
57	500	1	0	24
58	500	1	0	24
59	500	1	0	24
60	500	1	0	24
61	0	2	1
62	0	2	1
63	0	2	1
64	0	2	1
65	0	2	1
66	0	2	1
67	0	2	1
68	0	2	1
69	0	2	1
70	0	2	1
71	20	2	1
72	20	2	1
73	20	2	1
74	20	2	1
75	20	2	1
76	20	2	1
77	20	2	1
78	20	2	1
79	20	2	1
80	20	2	0	96
81	50	2	1
82	50	2	1
83	50	2	1
84	50	2	1
85	50	2	1
86	50	2	0	24
87	50	2	0	48
88	50	2	0	48
89	50	2	0	96
90	50	2	0	96
91	75	2	1
92	75	2	1
93	75	2	0	72
94	75	2	0	72
95	75	2	0	96
96	75	2	0	96
97	75	2	0	96
98	75	2	0	96
99	75	2	0	96
100	75	2	0	96
101	100	2	1
102	100	2	0	48
103	100	2	0	48
104	100	2	0	48
105	100	2	0	72
106	100	2	0	72
107	100	2	0	72
108	100	2	0	96
109	100	2	0	96
110	100	2	0	96
111	150	2	1
112	150	2	1
113	150	2	0	48
114	150	2	0	48
115	150	2	0	48
116	150	2	0	72
117	150	2	0	72
118	150	2	0	72
119	150	2	0	72
120	150	2	0	96
121	250	2	0	24
122	250	2	0	24
123	250	2	0	24
124	250	2	0	48
125	250	2	0	48
126	250	2	0	48
127	250	2	0	48
128	250	2	0	48
129	250	2	0	48
130	250	2	0	72
131	500	2	0	24
132	500	2	0	24
133	500	2	0	24
134	500	2	0	24
135	500	2	0	24
136	500	2	0	24
137	500	2	0	24
138	500	2	0	24
139	500	2	0	24
140	500	2	0	24
141	0	3	1
142	0	3	1
143	0	3	1
144	0	3	1
145	0	3	1
146	0	3	1
147	0	3	1
148	0	3	1
149	0	3	1
150	0	3	1
151	20	3	1
152	20	3	1
153	20	3	1
154	20	3	1
155	20	3	1
156	20	3	1
157	20	3	1
158	20	3	1
159	20	3	1
160	20	3	0	96
161	50	3	1
162	50	3	1
163	50	3	1
164	50	3	1
165	50	3	1
166	50	3	0	48
167	50	3	0	48
168	50	3	0	72
169	50	3	0	96
170	50	3	0	96
171	75	3	1
172	75	3	1
173	75	3	1
174	75	3	1
175	75	3	1
176	75	3	1
177	75	3	1
178	75	3	0	24
179	75	3	0	96
180	75	3	0	96
181	100	3	1
182	100	3	1
183	100	3	1
184	100	3	1
185	100	3	0	24
186	100	3	0	24
187	100	3	0	48
188	100	3	0	96
189	100	3	0	96
190	100	3	0	96
191	150	3	0	24
192	150	3	0	48
193	150	3	0	48
194	150	3	0	72
195	150	3	0	72
196	150	3	0	72
197	150	3	0	72
198	150	3	0	96
199	150	3	0	96
200	150	3	0	96
201	250	3	0	24
202	250	3	0	24
203	250	3	0	24
204	250	3	0	24
205	250	3	0	24
206	250	3	0	48
207	250	3	0	48
208	250	3	0	48
209	250	3	0	48
210	250	3	0	72
211	500	3	0	24
212	500	3	0	24
213	500	3	0	24
214	500	3	0	24
215	500	3	0	24
216	500	3	0	24
217	500	3	0	24
218	500	3	0	24
219	500	3	0	24
220	500	3	0	24
221	0	4	1
222	0	4	1
223	0	4	1
224	0	4	1
225	0	4	1
226	0	4	1
227	0	4	1
228	0	4	1
229	0	4	1
230	0	4	1
231	20	4	1
232	20	4	1
233	20	4	1
234	20	4	1
235	20	4	1
236	20	4	1
237	20	4	1
238	20	4	1
239	20	4	1
240	20	4	1
241	50	4	1
242	50	4	1
243	50	4	1
244	50	4	1
245	50	4	1
246	50	4	1
247	50	4	1
248	50	4	1
249	50	4	0	96
250	50	4	0	96
251	75	4	1
252	75	4	1
253	75	4	1
254	75	4	1
255	75	4	1
256	75	4	1
257	75	4	0	48
258	75	4	0	96
259	75	4	0	96
260	75	4	0	96
261	100	4	1
262	100	4	1
263	100	4	1
264	100	4	1
265	100	4	1
266	100	4	1
267	100	4	0	48
268	100	4	0	72
269	100	4	0	96
270	100	4	0	96
271	150	4	1
272	150	4	1
273	150	4	0	48
274	150	4	0	48
275	150	4	0	48
276	150	4	0	48
277	150	4	0	72
278	150	4	0	72
279	150	4	0	72
280	150	4	0	96
281	250	4	0	24
282	250	4	0	48
283	250	4	0	48
284	250	4	0	48
285	250	4	0	48
286	250	4	0	48
287	250	4	0	48
288	250	4	0	48
289	250	4	0	48
290	250	4	0	48
291	500	4	0	24
292	500	4	0	24
293	500	4	0	24
294	500	4	0	24
295	500	4	0	24
296	500	4	0	24
297	500	4	0	24
298	500	4	0	24
299	500	4	0	24
300	500	4	0	24

## Sheet: Adult
ID	CuSO4 Dose	Rep	Sex	Alive at 96 hr	Time to death (hr)
1	0 ppb	1	M	1
2	0 ppb	1	M	1
3	0 ppb	1	M	1
4	0 ppb	1	F	1
5	0 ppb	1	F	1
6	0 ppb	1	F	1
7	75 ppb	1	M	1
8	75 ppb	1	M	1
9	75 ppb	1	M	1
10	75 ppb	1	F	1
11	75 ppb	1	F	1
12	75 ppb	1	F	1
13	150 ppb	1	M	1
14	150 ppb	1	M	1
15	150 ppb	1	M	1
16	150 ppb	1	F	1
17	150 ppb	1	F	1
18	150 ppb	1	F	1
19	200 ppb	1	M	1
20	200 ppb	1	M	1
21	200 ppb	1	M	1
22	200 ppb	1	F	1
23	200 ppb	1	F	1
24	200 ppb	1	F	0	72
25	250 ppb	1	F	1
26	250 ppb	1	M	0	72
27	250 ppb	1	M	0	96
28	250 ppb	1	M	0	96
29	250 ppb	1	F	0	96
30	250 ppb	1	F	0	96
31	300 ppb	1	M	0	72
32	300 ppb	1	M	0	72
33	300 ppb	1	M	0	72
34	300 ppb	1	F	0	48
35	300 ppb	1	F	0	72
36	300 ppb	1	F	0	72
37	0 ppb	2	M	1
38	0 ppb	2	M	1
39	0 ppb	2	M	1
40	0 ppb	2	F	1
41	0 ppb	2	F	1
42	0 ppb	2	F	1
43	100 ppb	2	M	1
44	100 ppb	2	M	1
45	100 ppb	2	M	1
46	100 ppb	2	F	1
47	100 ppb	2	F	1
48	100 ppb	2	F	1
49	150 ppb	2	M	1
50	150 ppb	2	M	1
51	150 ppb	2	M	1
52	150 ppb	2	F	1
53	150 ppb	2	F	1
54	150 ppb	2	F	1
55	200 ppb	2	M	1
56	200 ppb	2	M	1
57	200 ppb	2	F	1
58	200 ppb	2	F	1
59	200 ppb	2	M	0	72
60	200 ppb	2	F	0	72
61	250 ppb	2	M	1
62	250 ppb	2	F	1
63	250 ppb	2	M	0	72
64	250 ppb	2	M	0	96
65	250 ppb	2	F	0	96
66	250 ppb	2	F	0	96
67	300 ppb	2	M	1
68	300 ppb	2	M	0	48
69	300 ppb	2	M	0	72
70	300 ppb	2	F	0	48
71	300 ppb	2	F	0	72
72	300 ppb	2	F	0	96
73	0 ppb	3	M	1
74	0 ppb	3	M	1
75	0 ppb	3	M	1
76	0 ppb	3	F	1
77	0 ppb	3	F	1
78	0 ppb	3	F	1
79	100 ppb	3	M	1
80	100 ppb	3	M	1
81	100 ppb	3	M	1
82	100 ppb	3	F	1
83	100 ppb	3	F	1
84	100 ppb	3	F	1
85	150 ppb	3	M	1
86	150 ppb	3	M	1
87	150 ppb	3	M	1
88	150 ppb	3	F	1
89	150 ppb	3	F	1
90	150 ppb	3	F	1
91	200 ppb	3	M	1
92	200 ppb	3	M	1
93	200 ppb	3	F	1
94	200 ppb	3	F	1
95	200 ppb	3	M	0	96
96	200 ppb	3	F	0	48
97	250 ppb	3	F	1
98	250 ppb	3	F	1
99	250 ppb	3	M	0	48
100	250 ppb	3	M	0	96
101	250 ppb	3	M	0	96
102	250 ppb	3	F	0	96
103	300 ppb	3	F	1
104	300 ppb	3	F	0	48
105	300 ppb	3	F	0	72
106	300 ppb	3	M	0	48
107	300 ppb	3	M	0	72
108	300 ppb	3	M	0	96
109	0 ppb	4	M	1
110	0 ppb	4	M	1
111	0 ppb	4	M	1
112	0 ppb	4	F	1
113	0 ppb	4	F	1
114	0 ppb	4	F	1
115	100 ppb	4	M	1
116	100 ppb	4	M	1
117	100 ppb	4	M	1
118	100 ppb	4	F	1
119	100 ppb	4	F	1
120	100 ppb	4	F	1
121	150 ppb	4	M	1
122	150 ppb	4	M	1
123	150 ppb	4	M	1
124	150 ppb	4	F	1
125	150 ppb	4	F	1
126	150 ppb	4	F	1
127	200 ppb	4	M	1
128	200 ppb	4	F	1
129	200 ppb	4	F	1
130	200 ppb	4	M	0	48
131	200 ppb	4	M	0	96
132	200 ppb	4	F	0	96
133	250 ppb	4	M	1
134	250 ppb	4	F	1
135	250 ppb	4	M	0	72
136	250 ppb	4	M	0	96
137	250 ppb	4	F	0	72
138	250 ppb	4	F	0	96
139	300 ppb	4	M	1
140	300 ppb	4	F	1
141	300 ppb	4	M	0	72
142	300 ppb	4	M	0	96
143	300 ppb	4	F	0	48
144	300 ppb	4	F	0	72
145	0 ppb	5	M	1
146	0 ppb	5	M	1
147	0 ppb	5	M	1
148	0 ppb	5	F	1
149	0 ppb	5	F	1
150	0 ppb	5	F	1
151	100 ppb	5	M	1
152	100 ppb	5	M	1
153	100 ppb	5	M	1
154	100 ppb	5	F	1
155	100 ppb	5	F	1
156	100 ppb	5	F	1
157	150 ppb	5	M	1
158	150 ppb	5	M	1
159	150 ppb	5	F	1
160	150 ppb	5	F	1
161	150 ppb	5	M	0	72
162	150 ppb	5	F	0	96
163	200 ppb	5	M	1
164	200 ppb	5	M	1
165	200 ppb	5	M	1
166	200 ppb	5	F	1
167	200 ppb	5	F	1
168	200 ppb	5	F	0	96
169	250 ppb	5	F	1
170	250 ppb	5	M	0	72
171	250 ppb	5	M	0	96
172	250 ppb	5	M	0	96
173	250 ppb	5	F	0	48
174	250 ppb	5	F	0	96
175	300 ppb	5	M	1
176	300 ppb	5	M	1
177	300 ppb	5	M	0	96
178	300 ppb	5	F	0	48
179	300 ppb	5	F	0	72
180	300 ppb	5	F	0	96

## Sheet: Lifespan cohorts
ID	Hatch date	Age (months post hatch)	Sex	Rep	Alive at 192 hr	Time to death (hr)
1	2020-03-01	16	M	C	1
2	2020-03-01	16	M	C	1
3	2020-03-01	16	F	C	1
4	2020-03-01	16	F	1	0	24
5	2020-03-01	16	M	1	0	72
6	2020-03-01	16	F	1	0	72
7	2020-04-01	15	M	C	1
8	2020-04-01	15	F	C	1
9	2020-04-01	15	M	C	1
10	2020-04-01	15	M	C	1
11	2020-04-01	15	M	1	0	192
12	2020-04-01	15	M	1	0	24
13	2020-04-01	15	F	1	0	24
14	2020-04-01	15	M	1	0	48
15	2020-04-01	15	F	2	0	192
16	2020-04-01	15	M	2	0	144
17	2020-04-01	15	M	2	0	48
18	2020-04-01	15	F	2	0	48
19	2020-05-01	14	F	C	1
20	2020-05-01	14	M	C	1
21	2020-05-01	14	F	C	1
22	2020-05-01	14	F	C	1
23	2020-05-01	14	M	C	1
24	2020-05-01	14	F	1	0	24
25	2020-05-01	14	M	1	0	48
26	2020-05-01	14	F	1	0	48
27	2020-05-01	14	F	1	0	48
28	2020-05-01	14	F	1	0	72
29	2020-05-01	14	M	2	0	48
30	2020-05-01	14	M	2	0	48
31	2020-05-01	14	F	2	0	48
32	2020-05-01	14	F	2	0	72
33	2020-05-01	14	F	2	0	96
34	2020-05-01	14	M	3	0	24
35	2020-05-01	14	M	3	0	48
36	2020-05-01	14	M	3	0	48
37	2020-05-01	14	F	3	0	48
38	2020-05-01	14	F	3	0	72
39	2020-06-01	13	M	C	1
40	2020-06-01	13	F	C	1
41	2020-06-01	13	M	C	1
42	2020-06-01	13	M	C	1
43	2020-06-01	13	F	C	1
44	2020-06-01	13	F	1	1
45	2020-06-01	13	F	1	0	144
46	2020-06-01	13	M	1	0	48
47	2020-06-01	13	M	1	0	72
48	2020-06-01	13	M	1	0	72
49	2020-08-01	11	M	C	1
50	2020-08-01	11	F	C	1
51	2020-08-01	11	F	C	1
52	2020-08-01	11	M	C	1
53	2020-08-01	11	M	1	1
54	2020-08-01	11	F	1	1
55	2020-08-01	11	M	1	0	168
56	2020-08-01	11	M	1	0	72
57	2020-08-01	11	F	2	0	144
58	2020-08-01	11	M	2	0	48
59	2020-08-01	11	F	2	0	48
60	2020-08-01	11	M	2	0	72
61	2020-09-01	10	M	C	1
62	2020-09-01	10	M	C	1
63	2020-09-01	10	F	C	1
64	2020-09-01	10	M	1	1
65	2020-09-01	10	F	1	0	120
66	2020-09-01	10	M	1	0	96
67	2020-10-01	9	M	C	1
68	2020-10-01	9	F	C	1
69	2020-10-01	9	U	1	0	120
70	2020-10-01	9	M	1	0	24
71	2020-10-01	9	F	1	0	96
72	2020-11-01	8	M	C	1
73	2020-11-01	8	F	C	1
74	2020-11-01	8	F	1	0	48
75	2020-11-01	8	F	1	0	72
76	2020-11-01	8	M	1	0	96
77	2020-12-01	7	M	C	1
78	2020-12-01	7	F	C	1
79	2020-12-01	7	M	C	1
80	2020-12-01	7	M	C	1
81	2020-12-01	7	M	1	0	24
82	2020-12-01	7	M	1	0	24
83	2020-12-01	7	M	1	0	48
84	2020-12-01	7	M	1	0	72
85	2020-12-01	7	M	2	0	192
86	2020-12-01	7	F	2	0	48
87	2020-12-01	7	F	2	0	48
88	2020-12-01	7	M	2	0	48
89	2021-01-01	6	M	C	1
90	2021-01-01	6	F	C	1
91	2021-01-01	6	F	C	1
92	2021-01-01	6	M	C	1
93	2021-01-01	6	U	1	0	24
94	2021-01-01	6	M	1	0	48
95	2021-01-01	6	F	1	0	48
96	2021-01-01	6	F	1	0	72
97	2021-01-01	6	M	2	0	48
98	2021-01-01	6	M	2	0	48
99	2021-01-01	6	M	2	0	48
100	2021-01-01	6	F	2	0	48
101	2021-02-01	5	M	C	1
102	2021-02-01	5	F	C	1
103	2021-02-01	5	M	C	1
104	2021-02-01	5	M	C	1
105	2021-02-01	5	U	C	1
106	2021-02-01	5	U	1	0	24
107	2021-02-01	5	M	1	0	48
108	2021-02-01	5	U	1	0	48
109	2021-02-01	5	M	1	0	72
110	2021-02-01	5	F	1	0	96
111	2021-02-01	5	M	2	0	24
112	2021-02-01	5	M	2	0	24
113	2021-02-01	5	U	2	0	48
114	2021-02-01	5	U	2	0	48
115	2021-02-01	5	F	2	0	72
116	2021-02-01	5	U	3	0	48
117	2021-02-01	5	U	3	0	48
118	2021-02-01	5	U	3	0	48
119	2021-02-01	5	F	3	0	48
120	2021-02-01	5	F	3	0	48
121	2021-04-01	3	M	C	1
122	2021-04-01	3	U	C	1
123	2021-04-01	3	U	C	1
124	2021-04-01	3	F	C	1
125	2021-04-01	3	M	C	1
126	2021-04-01	3	U	1	0	168
127	2021-04-01	3	M	1	0	120
128	2021-04-01	3	F	1	0	120
129	2021-04-01	3	U	1	0	48
130	2021-04-01	3	U	1	0	72
131	2021-05-01	2	U	C	1
132	2021-05-01	2	U	C	1
133	2021-05-01	2	U	C	1
134	2021-05-01	2	M	C	1
135	2021-05-01	2	U	C	1
136	2021-05-01	2	U	1	0	144
137	2021-05-01	2	U	1	0	120
138	2021-05-01	2	U	1	0	120
139	2021-05-01	2	U	1	0	48
140	2021-05-01	2	U	1	0	72
141	2021-05-01	2	F	2	1
142	2021-05-01	2	F	2	0	168
143	2021-05-01	2	U	2	0	168
144	2021-05-01	2	U	2	0	48
145	2021-05-01	2	U	2	0	72
